# Supplementary material for: Normal sleep bouts are not essential for C. elegans survival and FoxO is important for compensatory changes in sleep
Source: BMC Neurosci. 2018 Mar 9;19:10. doi: 10.1186/s12868-018-0408-1 (PMC5845181; doi:10.1186/s12868-018-0408-1)
Supplement: Supplementary file 5 — Additional file 5: Raw Data File. [file 12868_2018_408_MOESM5_ESM.xls]

## Sheet: Fig 1A- 15 degrees (lag-2(tslf)
Fig 1A: Loss of lag-2(q420tslf) results in increased total sleep controls versus 15, 25.5°C
		total L4/A sleep					L4/A lethargus duration					L4/A pause duration					L4/A number of pauses					L4/A peak fractional sleep
Strain		N2	JK1277	N2	JK1277		N2	JK1277	N2	JK1277		N2	JK1277	N2	JK1277		N2	JK1277	N2	JK1277		N2	JK1277	N2	JK1277
Genotype		wild type	lag-2(q420)	wild type	lag-2(q420)		wild type	lag-2(q420)	wild type	lag-2(q420)		wild type	lag-2(q420)	wild type	lag-2(q420)		wild type	lag-2(q420)	wild type	lag-2(q420)		wild type	lag-2(q420)	wild type	lag-2(q420)
Temperatures		R15,T15	R15,T15	R15,T25	R15,T25		R15,T15	R15,T15	R15,T25	R15,T25		R15,T15	R15,T15	R15,T25	R15,T25		R15,T15	R15,T15	R15,T25	R15,T25		R15,T15	R15,T15	R15,T25	R15,T25
Unit		minutes					hours					seconds
Average		108.799	105.451	51.5408	73.4021		4.14829	4.27798	2.92201	3.72628		36.767	35.6744	25.5468	27.224		179.692	171.929	119.846	163.077		0.747436	0.752381	0.747436	0.674359
SEM		8.28756	13.7162	4.86035	6.40047		0.16782	0.36	0.114039	0.309604		2.29326	2.16241	1.39711	1.30968		12.1731	17.5352	6.61665	12.4089		0.0293475	0.0302446	0.0293475	0.0255715
Significance	vs. wild type		0.839679		0.0119406			0.759728		0.0225648			0.72926		0.389793			0.721503		0.00520003			0.908617		0.0726752
Individual animals		100.028	200.592	71.6306	90.9528		4.63889	7.39167	3.58056	4.69444		31.3542	36.9605	29.1892	28.7435		192	329	148	191		0.716667	0.85	0.716667	0.683333
		111.919	162.908	41.5611	54.8472		3.73056	5.60278	2.63333	2.55833		47.7305	42.0085	25.2	22		141	234	100	150		0.816667	0.85	0.816667	0.683333
		50.9444	59.5861	41.2194	117.989		3.08611	3.19722	3.08889	5.04444		29.9029	25.8993	21.6379	38.172		103	139	116	186		0.65	0.55	0.65	0.866667
		110.083	61.5944	43.9611	64.4639		3.83611	3.18889	2.68889	2.92778		37.8286	30.4918	21.7073	32.9661		175	122	123	118		0.766667	0.683333	0.766667	0.7
		146.65	79.9667	39.3861	46.3111		5.21667	3.25833	2.84722	2.14444		35.0794	37.3643	20.1695	29.8936		252	129	118	94		0.883333	0.783333	0.883333	0.783333
		136.656	107.725	67.9389	61.7667		4.45278	4.33056	3.46667	3.03889		44.0107	33.2308	25.7862	24.8667		187	195	159	150		0.85	0.733333	0.85	0.55
		103.747	72.7	65.9278	73.7972		3.96944	3.07778	3.30278	4.11111		36.7647	35.6911	30.0758	28.1013		170	123	132	158		0.766667	0.733333	0.766667	0.616667
		130.481	76.3389	59.4694	41.075		5.25556	3.58889	3.12222	2.63333		29.0037	35.9375	26.2774	22.6364		271	128	137	110		0.716667	0.716667	0.716667	0.533333
		105.992	146.467	47.2583	97.8278		3.925	4.65833	2.87222	4.46389		43.6986	44.8223	27.9412	29.8485		146	197	102	198		0.716667	0.883333	0.716667	0.7
		52.5222	128.692	85.8694	71.4222		3.80278	4.62778	3.12778	3.94722		20.3205	37.1292	37.2662	25.8084		156	209	139	167		0.5	0.766667	0.5	0.683333
		102.967	29.9083	49.5556	50.9917		4.14444	2.97778	2.58056	3.13889		32.6178	17.3585	24.7934	23.5115		191	106	121	131		0.666667	0.516667	0.666667	0.566667
		144.661	47.5639	32.2694	89.6583		3.93611	2.71389	2.55833	3.77222		49.375	32	24.6835	24.8848		176	90	79	217		0.883333	0.716667	0.883333	0.7
		117.733	145.164	23.9833	93.125		3.93333	5.20278	2.11667	5.96667		40.2841	49.1011	17.381	22.48		176	178	84	250		0.783333	0.866667	0.783333	0.7
			157.108					6.075					41.4474					228					0.883333
Animals scored		13	14	13	13		13	14	13	13		13	14	13	13		13	14	13	13		13	14	13	13

## Sheet: Fig 1B-Total Sleep
Fig.1B: Partial loss of lag-2 increases sleep during the final stages of lethargus.
		Stage I				Stage II					Stage III					Stage IV					"A"
Strain		N2	JK1277			N2	JK1277				N2	JK1277				N2	JK1277				N2	JK1277
Genotype		wild type	lag-2(q420)			wild type	lag-2(q420)				wild type	lag-2(q420)				wild type	lag-2(q420)				wild type	lag-2(q420)
Temperatures		R15,T25	R15,T25			R15,T25	R15,T25				R15,T25	R15,T25				R15,T25	R15,T25				R15,T25	R15,T25
Unit		minutes
Average		80.9218	84.5564			97.8167	105.242				92.5256	102.264				34.8782	72.9385				9.46282	45.6128
SEM		4.96451	9.29351			10.0487	6.3621				12.0302	9.56639				5.25554	12.1691				2.13198	13.7376
Significance			0.75645				0.585025					0.494029					0.00436348					0.00622237
Individual animals
		105.017	24.4			124.533	57.45				115.917	98.1167				60.8	143.017				26.2833	155.967
		52.1	63.95			85.0667	104.3				88.2	126.7				31.5167	34.4167				10.35	1
		58.5	66.2667			53.1167	113.267				89.8333	159.017				42.7	117.2				11.7333	111.1
		86.6167	129			79.4167	141.967				78.7333	86.0167				20.95	31.0167				1	0.383333
		78.1833	127.917			59.05	115.233				60.3	35.9333				40.0167	2.98333				1	1
		106.533	114.45			125.483	111.067				123.7	85.2				37.15	56.05				18.4333	22.4667
		68.3667	35.2833			130.5	91.0667				118.117	113.1				68.2667	115.967				14.2	59.85
		71.7	73.7833			120.233	87.3167				124.6	59.5				34.85	27.4				8.8	0.683333
		89.9833	91.9			100.633	145.15				70.4333	149.883				23.4	113.767				6.05	46.4
		94.3333	92.8333			167.133	86.9833				193.8	117.033				56.4667	84.3333				9.61667	39.9
		102.183	76.2833			110.35	109.233				71.8333	73.6333				15.5	37.8167				13.55	18.4167
		70.8167	124.3			74.9	101.167				30.3333	109.567				18	99.8667				0	102.717
		67.65	78.8667			41.2	103.95				37.0333	115.733				3.8	84.3667				2	33.0833
Animals scored		13	13			13	13				13	13				13	13				13	13
	Stage I					Stage II					Stage III					Stage IV					Stage "A"
	Difference	SE Diff	t-ratio	df	p value	Difference	SE Diff	t-ratio	df	p value	Difference	SE Diff	t-ratio	df	p value	Difference	SE Diff	t-ratio	df	p value	Difference	SE Diff	t-ratio	df	p value
	-4.078	13.12	0.3109	120	0.75645	-7.183	13.12	0.5475	120	0.585025	-9	13.12	0.686	120	0.494029	-38.12	13.12	2.906	120	0.00436348	-36.54	13.12	2.785	120	0.00622237

## Sheet: Fig. 1C-Avg. bout duration
Fig. 1C: Loss of lag-2 function increased average pause duration in the last stages of lethargus.
		Stage I				Stage II					Stage III					Stage IV					"A"
Strain		N2	JK1277			N2	JK1277				N2	JK1277				N2	JK1277				N2	JK1277
Genotype		wild type	lag-2(q420)			wild type	lag-2(q420)				wild type	lag-2(q420)				wild type	lag-2(q420)				wild type	lag-2(q420)
Temperatures		R15,T25	R15,T25			R15,T25	R15,T25				R15,T25	R15,T25				R15,T25	R15,T25				R15,T25	R15,T25
Unit		seconds				seconds					seconds					seconds					seconds
Average		27.2621	30.12			29.8931	31.1963				26.2611	28.4727				18.3234	25.1798				12.4454	20.0944
SEM		1.21452	3.1457			3.24375	2.47564				2.93975	2.78825				1.47053	2.52046				0.633402	3.68731
Significance			0.405408				0.781249					0.578817					0.053725					0.0278456
Individual animals
		34.2424	12.381			34.5946	21.9231				33.1429	32.8125				23.6	46.3636				12.8571	39.5
		30	17.5676			26.9697	23				23.3333	23.2075				15.5556	26.3636				12.5	10
		26.5217	24.6429			18.6667	46.6667				23.9474	50				18.1818	39.7059				12.8571	51.7391
		26.1765	42.1212			20.2564	36.9231				20	24.1176				19	21.5385				10	nan
		21.7949	45.7692			16.0526	31.2821				19.2857	13.7931				29.2308	15				10	10
		31.7647	30.25			31.25	26.3415				24.4231	25				16.8182	17.5				13.5714	13.125
		28.8889	52.2222			53.7037	24.7222				27.5	35.3125				18.75	27.5				17.1429	21.2
		22.8571	27.037			40.3125	22.75				27.7273	20				13.0435	18.6667				13.3333	10
		32.6667	24.5455			32.5806	49.0323				25.7692	44.5714				13.125	27.2727				15	17.2414
		26.3158	29.0323			46.4865	25.5882				58.2353	29.5122				17.4074	27.7419				11.25	16.1538
		27.6923	23.7143			25.1111	30				23.3333	21.875				17.7778	17.1429				10.8333	14.1667
		26.5385	37.4286			27.2414	29.7368				18.3333	22.8				25.7143	21.4894				nan	19.1837
		18.9474	24.8485			15.3846	37.5862				16.3636	27.1429				10	21.0526				10	18.8235
Animals scored		13	13			13	13				13	13				13	13				13	13
	Stage I					Stage II					Stage III					Stage IV					Stage"A"
	Difference	SE Diff	t-ratio	df	p value	Difference	SE Diff	t-ratio	df	p value	Difference	SE Diff	t-ratio	df	p value	Difference	SE Diff	t-ratio	df	p value	Difference	SE Diff	t-ratio	df	p value
	-3	3.593	0.8349	120	0.405408	-1	3.593	0.2783	120	0.781249	-2	3.593	0.5566	120	0.578817	-7	3.593	1.948	120	0.053725	-8	3.593	2.227	120	0.0278456

## Sheet: Fig. 1D-Bout Frequency
Fig. 1D: Partial loss of lag-2 increases sleep bout frequency during final stages of L4/A lethargus.
		Stage I				Stage II					Stage III					Stage IV					"A"
Strain		N2	JK1277			N2	JK1277				N2	JK1277				N2	JK1277				N2	JK1277
Genotype		wild type	lag-2(q420)			wild type	lag-2(q420)				wild type	lag-2(q420)				wild type	lag-2(q420)				wild type	lag-2(q420)
Temperatures		R15,T25	R15,T25			R15,T25	R15,T25				R15,T25	R15,T25				R15,T25	R15,T25				R15,T25	R15,T25
Unit
Average		32	29.8462			34.1538	35.6923				34.3846	36.7692				17.3846	28.0769				7	18.4615
SEM		1.75046	2.23276			1.5683	1.92948				2.64948	2.11573				2.44041	3.97663				5.97216	4.33622
Significance			0.657141				0.657141					0.505761					0.0158393					0.0158393
Individual animals
		33	21			37	26				35	32				25	33				21	40
		20	37			33	50				36	53				18	11				8	1
		23	28			30	24				38	33				22	34				7	23
		34	33			39	39				40	34				10	13				1	0
		39	26			38	39				28	29				13	2				1	1
		34	40			40	41				52	36				22	32				14	16
		27	9			27	36				44	32				32	44				7	25
		35	27			32	40				44	29				23	15				6	1
		30	33			31	31				26	35				16	44				4	29
		38	31			37	34				34	41				27	31				8	26
		39	35			45	37				30	32				9	21				12	12
		26	35			29	38				18	50				7	47				0	49
		38	33			26	29				22	42				2	38				2	17
Animals scored		13	13			13	13				13	13				13	13				13	13
	Stage I					Stage II					Stage III					Stage IV					Stage "A"
	Difference	SE Diff	t-ratio	df	p value	Difference	SE Diff	t-ratio	df	p value	Difference	SE Diff	t-ratio	df	p value	Difference	SE Diff	t-ratio	df	p value	Difference	SE Diff	t-ratio	df	p value
	2	4.495	0.445	120	0.657141	-2	4.495	0.445	120	0.657141	-3	4.495	0.6675	120	0.505761	-11	4.495	2.447	120	0.0158393	-11	4.495	2.447	120	0.0158393

## Sheet: Fig 1E- lag-2 arousal
Fig 1E: Decreased lag-2 function increased time in sleep bouts.
Animals reared at 15 deg, adults shifted to 25 deg to lay eggs. F1s assayed for arousal at lab temperature (25degs)
		Stage I					Stage II					Stage III					Stage IV
Strain		N2	JK1277				N2	JK1277				N2	JK1277				N2	JK1277
Genotype		wild type	lag-2(q420)				wild type	lag-2(q420)				wild type	lag-2(q420)				wild type	lag-2(q420)
Temperatures		R25, T25	R25, T25				R25, T25	R25, T25				R25, T25	R25, T25				R25, T25	R25, T25
Unit		Percent
Average		40	76.6667				50	80				76.6667	70				100	93.3333
SEM		0	6.66667				5.7735	0				3.33333	5.7735				0	3.33333
Significance	vs wild type		7.9139e-06					2.24737e-05					0.301047					0.092477
Percent response per trial		40	70				50	80				80	80				100	90
		40	70				60	80				70	70				100	90
	Blinded	40	90			Blinded	40	80			Blinded	80	60			Blinded	100	100
	Stage I					Stage II					Stage III					Stage IV
	Difference	SE Diff	t-ratio	df	p value	Difference	SE Diff	t-ratio	df	p value	Difference	SE Diff	t-ratio	df	p value	Difference	SE Diff	t-ratio	df	p value
	-37	7	5.286	58	7.9139e-06	-30	6	5	58	2.24737e-05	7	6.708	1.043	58	0.301047	7	3	2.333	58	0.092477

## Sheet: Fig 1F- hsp-lag-2 L4 Sleep
Fig. 1F: Over-expression of lag-2 results in increased total sleep during L4 to adult molt
Animals reared & assayed at 25deg
		total L4/A sleep			L4/A lethargus duration			L4/A pause duration			L4/A number of pauses			L4/A peak fractional sleep
Strain		hsp::empty[pha-1(lf);	hsp::lag-2		hsp::empty	hsp::lag-2		hsp::empty	hsp::lag-2		hsp::empty	hsp::lag-2		hsp::empty	hsp::lag-2
Genotype		pha-1(lf)	pha-1(lf)		pha-1(lf)	pha-1(lf)		pha-1(lf)	pha-1(lf)		pha-1(lf)	pha-1(lf)		pha-1(lf)	pha-1(lf)
Temperatures		R 25, T25	R 25, T25		R 25, T25	R 25, T25		R 25, T25	R 25, T25		R 25, T25	R 25, T25		R 25, T25	R 25, T25
Unit		minutes	minutes		Hours	Hours		seconds	seconds
Average		57.8507	76.9957		2.51969	3.07878		31.4466	33.1957		111.826	137.52		0.68913	0.739333
SEM		3.95399	6.88416		0.122355	0.188946		1.35027	1.55016		6.29029	7.61799		0.0184967	0.0255473
Significance	vs hsp::empty		0.0227178			0.0187229			0.402803			0.0132877			0.123685
Individual animals
		58.5556	90.5111		2.37222	4.36389		37.6596	28.9894		94	188		0.7	0.8
		42.3083	56.1389		2.36667	2.64167		21.5966	30.2679		119	112		0.566667	0.666667
		37.1167	52.0167		1.99167	2.28889		29.2208	32.4742		77	97		0.7	0.633333
		80.1139	76.6639		4.28611	2.48889		27.2316	45.1961		177	102		0.8	0.733333
		43.8972	107.2		2.24167	3.22778		24.4954	37.6163		109	172		0.6	0.883333
		40.7167	36.2361		2.58889	1.96944		24.4554	21.1538		101	104		0.6	0.466667
		79.525	68.1417		2.64167	3.12222		39.9167	34.6218		120	119		0.8	0.733333
		45.8444	79.7611		1.85833	3.99444		40.1449	31.7881		69	151		0.65	0.733333
		34.7972	129.678		2.06111	4.14444		28.3784	35.0224		74	223		0.5	0.833333
		55.0833	126.242		2.37778	3.625		25.1128	42.6966		133	178		0.65	0.9
		80.9472	53.2333		2.60833	3.10833		37.2519	25.4331		131	127		0.816667	0.7
		99.7444	63.8306		2.95556	2.47778		38.4615	35.6481		156	108		0.833333	0.783333
		47.5222	194.503		2.4	6.14444		29.2857	54.213		98	216		0.666667	0.95
		42.6917	95.3167		2.07222	4.28611		27.957	29.6392		93	194		0.65	0.816667
		84.225	90.475		2.69722	2.81389		40.56	47.3913		125	115		0.783333	0.85
		70.8611	66.0167		2.93056	3.33889		30.4286	30.7692		140	130		0.733333	0.633333
		35.6167	62.8778		2.16944	2.58889		23.0851	30.813		94	123		0.55	0.666667
		52.05	89.9806		1.88056	3.03056		40.7792	35.0968		77	155		0.716667	0.783333
		63.8917	46.8611		3.89722	2.36111		23.0539	26.1111		167	108		0.65	0.65
		82.3833	51.9194		2.76389	2.44722		37.1642	36.092		134	87		0.766667	0.966667
		40.2694	53.2111		2.325	3.325		28.3721	22.3776		86	143		0.716667	0.516667
		48.1056	67.05		2.05556	2.19722		34.2353	32.5		85	124		0.7	0.833333
		64.3	67.4333		2.41111	2.48333		34.4248	27.9452		113	146		0.7	0.7
			47.7			2.23333			25.3509			114			0.55
			51.8944			2.26667			30.6863			102			0.7
Animals scored (n)		23	25		23	25		23	25		23	25		23	25

## Sheet: Fig 1G-hsp-lag-2 L4-A arousal
Fig 1G: Over-expression of LAG-2 resulted in increased arousal thresholds during sleep bouts.
Animals assayed at room temp of worm room 22 deg. No heatshock used
		Stage I					Stage II					Stage III					Stage IV
Strain		N2	pha-1	pha-1			N2	pha-1	pha-1			N2	pha-1	pha-1			N2	pha-1	pha-1
Genotype		wild type	hsp::empty	hsp::lag-2			wild type	hsp::empty	hsp::lag-2			wild type	hsp::empty	hsp::lag-2			wild type	hsp::empty	hsp::lag-2
Temperatures		R 25, T25	R 25, T25	R 25, T25			R 25, T25	R 25, T25	R 25, T25			R 25, T25	R 25, T25	R 25, T25			R 25, T25	R 25, T25	R 25, T25
Unit		Percent					Percent					Percent					Percent
Average		40	41.6667	36.6667			55	56.6667	40			75	75	40			100	98.3333	90
SEM		0	6.00925	8.81917			5	3.33333	5.7735			5	2.88675	5.7735			0	1.66667	5.7735
Significance	vs. hsp:empty			0.645631					0.0559701					1.01701e-05					0.843848
		40	30	50			50	60	50			80	80	40			100	100	80
		40	45	20			60	60	40			70	75	50			100	95	100
			50	40				50	30				70	30				100	90
	Stage I					Stage II					Stage III					Stage IV
	Difference	SE Diff	t-ratio	df	p value	Difference	SE Diff	t-ratio	df	p value	Difference	SE Diff	t-ratio	df	p value	Difference	SE Diff	t-ratio	df	p value
	5	10.82	0.4623	58	0.645631	17	6.708	2.534	58	0.0559701	35	6.708	5.217	58	1.01701e-05	8	6.325	1.265	58	0.843848

## Sheet: Fig 2A hsp-lag-2 Adult Sleep
Fig 2A: Over-expression of lag-2 results in adult inappropriate sleep
Heatshock young adults @ 35deg waterbath, recovery at 20deg. Pulled all three lines together for each of the hsp::empty and hsp::lag-2
Strain		N2	pha-1	pha-1	pha-1	pha-1	pha-1
Genotype		wild type	hsp::osm-11	hsp::empty	hsp::lag-2	hsp:: empty	hsp::lag-2
Temperatures		R25, T35	R25, T35	R25, T35	R25, T35	R25, T35	R25, T35
Unit		Percent	Percent	Percent	Percent	Percent	Percent
Average		4.375	35	3.6345	24.9453	0	0
SEM		1.4878	3.53553	0.794918	3.21068	0	0
Significance	vs. wild type		0.000205745
	vs.hsp::empty				6.39167e-06
		Wild type	hsp::osm-11	hsp:: Empty	hsp::lag-2	hsp::Empty (No HS)	hsp::lag-2 (No HS)
		5	30	5.55556	20	0	0
		6.25	45	0	52.6316	0	0
		6.25	30	5	15	0	0
		0	35	0	30	0	0
				0	20	0	0
				5.26316	30	0	0
				5	21.0526
				5.26316	19.0476
				5.26316	20
				5	16.6667
					30

## Sheet: Fig 2B hsp-lag-2 adult arousal
Fig2B: Inappropriately sleeping adults had increased arousal thresholds.
Animals reared at 25deg
Strain		N2	pha-1	pha-1
Genotype		wild type	hsp::empty	hsp::lag-2
Temperatures		R25, T25	R25, T25	R25, T25
Unit		Percent
Average		100	87.5	43.3333
SEM		0	12.5	4.08248
Significance				0.0152534
		wild type	hsp::empty	hsp::lag-2
		100	50	50
			100	40
			100	33.3333
			100	50

## Sheet: Fig 2C lag-2 downshift
Fig2C: Increasing lag-2 activity before and during L4/A lethargus restored normal sleep
Parents reared at 15 deg, shifted to lay eggs at 25. F1s reared at 25degs, L4 indented animals shifted to 15 degs, prior to L4 lethargus.
		total L4/A sleep					L4/A lethargus duration					L4/A pause duration					L4/A number of pauses					L4/A peak fractional sleep
Strain		N2	JK1277	N2	JK1277		N2	JK1277	N2	JK1277		N2	JK1277	N2	JK1277		N2	JK1277	N2	JK1277		N2	JK1277	N2	JK1277
Genotype		wild type	lag-2(q420)	wild type	lag-2(q420)		wild type	lag-2(q420)	wild type	lag-2(q420)		wild type	lag-2(q420)	wild type	lag-2(q420)		wild type	lag-2(q420)	wild type	lag-2(q420)		wild type	lag-2(q420)	wild type	lag-2(q420)
Temperatures		R15,T15	R15,T15	R25,T15	R25,T15		R15,T15	R15,T15	R25,T15	R25,T15		R15,T15	R15,T15	R25,T15	R25,T15		R15,T15	R15,T15	R25,T15	R25,T15		R15,T15	R15,T15	R25,T15	R25,T15
Unit		minutes
Average		108.799	105.451	99.4706	85.4947		4.14829	4.27798	3.78704	3.79766		36.767	35.6744	36.811	32.3944		179.692	171.929	161.667	157.895		0.747436	0.752381	0.778889	0.772807
SEM		8.28756	13.7642	8.30614	7.32875		0.16782	0.372477	0.141845	0.186136		2.29326	2.12451	1.74868	1.36376		12.1731	17.3906	8.91476	10.8759		0.0293475	0.0307545	0.0139412	0.0244568
Significance	vs wild type		0.839679		0.215802			0.759728		0.965654			0.72926		0.0514681			0.721503		0.797732			0.908617		0.841905
Individual animals		100.028	200.592	162.981	78.4444		4.63889	7.39167	4.80833	4.09722		31.3542	36.9605	49.05	34.0288		192	329	200	139		0.716667	0.85	0.883333	0.783333
		111.919	162.908	117.003	44.6889		3.73056	5.60278	3.78889	2.45556		47.7305	42.0085	45.4194	30.1111		141	234	155	90		0.816667	0.85	0.866667	0.75
		50.9444	59.5861	101.717	114.222		3.08611	3.19722	3.80556	4.18611		29.9029	25.8993	40.8	29.8696		103	139	150	230		0.65	0.55	0.75	0.766667
		110.083	61.5944	63.5583	74.0139		3.83611	3.18889	2.86111	3.33889		37.8286	30.4918	41.3978	35.92		175	122	93	125		0.766667	0.683333	0.766667	0.8
		146.65	79.9667	109.2	115.158		5.21667	3.25833	4.04167	5.8		35.0794	37.3643	32.5248	31.4027		252	129	202	221		0.883333	0.783333	0.716667	0.833333
		136.656	107.725	116.394	101.239		4.45278	4.33056	4.01667	3.96667		44.0107	33.2308	37.6344	34.4068		187	195	186	177		0.85	0.733333	0.766667	0.75
		103.747	72.7	165.458	128.5		3.96944	3.07778	4.76111	4.41944		36.7647	35.6911	42.8879	35.3425		170	123	232	219		0.766667	0.733333	0.866667	0.766667
		130.481	76.3389	106.803	73.5056		5.25556	3.58889	3.88333	3.93056		29.0037	35.9375	41.1538	33.8931		271	128	156	131		0.716667	0.716667	0.816667	0.933333
		105.992	146.467	80.9611	76.6444		3.925	4.65833	4.1	4.11944		43.6986	44.8223	30.3727	23.6735		146	197	161	196		0.716667	0.883333	0.716667	0.583333
		52.5222	128.692	94.3722	65.4778		3.80278	4.62778	3.48889	3.36667		20.3205	37.1292	39.8601	26.9595		156	209	143	148		0.5	0.766667	0.766667	0.85
		102.967	29.9083	77.2917	95.4194		4.14444	2.97778	3.30556	3.45556		32.6178	17.3585	35.1128	36.3291		191	106	133	158		0.666667	0.516667	0.766667	0.883333
		144.661	47.5639	61.8	146.467		3.93611	2.71389	3.45556	4.65833		49.375	32	26.6429	44.8223		176	90	140	197		0.883333	0.716667	0.766667	0.883333
		117.733	145.164	94.9667	128.692		3.93333	5.20278	4.04167	4.62778		40.2841	49.1011	30.2116	37.1292		176	178	189	209		0.783333	0.866667	0.75	0.766667
			157.108	70	29.9083			6.075	3.325	2.97778			41.4474	30	17.3585			228	141	106			0.883333	0.733333	0.516667
				69.5528	47.5639				3.12222	2.71389				29.0972	32				144	90				0.75	0.716667
					103.264					3.76389					33.8043					184					0.8
					66.1278					3.16389					39.4059					101					0.883333
					84.1194					4.24722					28.6441					177					0.8
					50.9444					2.86667					30.3922					102					0.616667
Animals scored		13	14	15	19		13	14	15	19		13	14	15	19		13	14	15	19		13	14	15	19

[truncated: 30 more sheets: 2D-Upshift , Fig 3A daf-16-lag-2 Sleep , Fig 3B daf-16lf;lag-2 arousal, Fig 3C daf-16null;lag-2 arousal, Fig 3D DAF-16 Rescue-lag-2, Fig 4A daf-16-lin-12null, Fig 4B daf-16lf-glp-1lf, Fig 4C daf-16lf;glp-1 arousal, Fig 4D daf-16lf;lin-12csgf, Fig 4E daf-16lf;lin-12gf arousa, Fig 5 A jnk-1 Sleep, Fig 5B daf-16mgDf50;jnk-1 arous, Fig 5C jip-1 Sleep, Fig 5D jnk-1 required in neuron, Fig 5E- DAF-16 Tissue jnk-1 , Fig 5F jnk-1;lag-2 Sleep, Fig 5G jnk-1;lag-2 arousal, Fig 6A- daf-16;aptf-1, Fig 6B Mechanical Stress, Supplemental Fig 1A-B …]
